# Supplementary material for: The Ca2+-Regulated Protein Kinase CIPK1 Modulates Plant Response to Nitrate Deficiency in Arabidopsis
Source: Genes (Basel). 2024 Sep 23;15(9):1235. doi: 10.3390/genes15091235 (PMC11431708; doi:10.3390/genes15091235)
Supplement: Supplementary file 1 [file genes-15-01235-s001.zip]

Archive with 1 entries (1 files):
- genes-3208561-supplementary.pdf
